# Supplementary material for: High resolution ultrasound imaging for repeated measure of wound tissue morphometry, biomechanics and hemodynamics under fetal, adult and diabetic conditions
Source: PLoS One. 2020 Nov 23;15(11):e0241831. doi: 10.1371/journal.pone.0241831 (PMC7682876; doi:10.1371/journal.pone.0241831)
Supplement: S1 Video — (ZIP) [file pone.0241831.s002.zip]

Archive with 6 entries (6 files):
- S1a_Video.wmv
- S1b_Video.wmv
- S1c_Video.wmv
- S2a_Video.wmv
- S2b_Video.wmv
- S2c_Video.wmv
